# Supplementary material for: The difference of variation types between late-onset multiple acyl-CoA dehydrogenase deficiency patients carrying biallelic and single heterozygous variations in ETFDH: a systematic review and meta-analysis
Source: Orphanet J Rare Dis. 2025 Jun 18;20:310. doi: 10.1186/s13023-025-03845-7 (PMC12178022; doi:10.1186/s13023-025-03845-7)
Supplement: Supplementary file 17 [file 13023_2025_3845_MOESM17_ESM.xlsx]

## Sheet: review_579354_extracted_data_cs
First Author	Title	Publish Year	Sample size
R. K. J. Olsen	Lipid-storage myopathy and respiratory insufficiency due to ETFQO mutations in a patient with late-onset multiple acyl-CoA dehydrogenation deficiency	2004	1
S. Köppel	Late Onset Multiple Acyl-CoA Dehydrogenase Deficiency: A Rare Treatable Neurometabolic Disorder	2006	1
Lap-Kay Law	Multiple acyl-CoA-dehydrogenase deficiency (MADD)--a novel mutation of electron-transferring-flavoprotein dehydrogenase ETFDH	2009	3
Wen-Chen Liang	Late-onset MADD in Yemen caused by a novel ETFDH mutation misdiagnosed as ADEM	2009	4
E. Maillart	Multiple acyl-CoA dehydrogenase deficiency (MADD): a curable cause of genetic muscular lipidosis	2010	2
Laura M. Pollard	Diagnosis, treatment, and long-term outcomes of late-onset (type III) multiple acyl-CoA dehydrogenase deficiency	2010	3
Pornswan Wasant	Glutaric aciduria type 2, late onset type in Thai siblings with myopathy	2010	2
Lynne A. Wolfe	Novel ETF dehydrogenase mutations in a patient with mild glutaric aciduria type II and complex II-III deficiency in liver and muscle	2010	1
Lynne A. Wolfe	Novel ETF dehydrogenase mutations in a patient with mild glutaric aciduria type II and complex II-III deficiency in liver and muscle	2010	1
Rumiko Izumi	A case of late onset riboflavin-responsive multiple acyl-CoA dehydrogenase deficiency manifesting as recurrent rhabdomyolysis and acute renal failure	2011	1
Pierre Kaminsky	Subacute myopathy in a mature patient due to multiple acyl-coenzyme A dehydrogenase deficiency	2011	1
A.B. Lämmer	The presence of white cell Jordan's anomaly in multiple Acyl-CoA dehydrogenase deficiency: A case report and implications for clinical practice	2011	1
Fuminobu Sugai	Adult-onset multiple acyl CoA dehydrogenation deficiency associated with an abnormal isoenzyme pattern of serum lactate dehydrogenase	2012	1
Y. Trakadis	Pregnancy of a patient with multiple Acyl-CoA dehydrogenation deficiency (MADD)	2012	1
Zhangning Zhao	A case of late-onset riboflavin responsive multiple acyl-CoA dehydrogenase deficiency with novel mutations in ETFDH gene	2012	1
Wurong Li	Riboflavin responsive lipid storage myopathy with sensory ataxic neuropathy: 3 cases reports	2012	3
Marianne Fitzgerald	Cyclic vomiting syndrome masking a fatal metabolic disease	2013	1
D. Scheicht	Muscle weakness and early stages of liver failure in a 22-year-old man	2013	1
Angela Rosenbohm	Novel ETFDH mutation and imaging findings in an adult with glutaric aciduria type II	2014	1
Ayako Shioya	Amelioration of acylcarnitine profile using bezafibrate and riboflavin in a case of adult-onset glutaric acidemia type 2 with novel mutations of the electron transfer flavoprotein dehydrogenase (ETFDH) gene	2014	1
Jun Lu	Mutation analysis for a family affected with riboflavin responsive-multiple acyl-CoA dehydrogenase deficiency	2014	1
Jiqing Cao	ETFDH基因新变异致戊二酸血症Ⅱ型的临床及遗传学分析1例	2014	3
Dingbang Chen	Comparison of muscle pathology in riboflavin-responsive lipid storage myopathybefore and after treatment: one case report and review of literature	2014	1
Hongyan Bi	The clinical，pathological and genetic characteristics of riboflavin - responsive lipid myopathy.	2014	1
Matthias Gautschi	Highly efficient ketone body treatment in multiple acyl-CoA dehydrogenase deficiency-related leukodystrophy	2015	1
Zhihong Zhuo	A case of late-onset riboflavin responsive multiple acyl-CoA dehydrogenase deficiency (MADD) with a novel mutation in ETFDH gene	2015	1
Chanchan Hu	迟发型戊二酸血症Ⅱ型1例	2015	1
Hui Dong	晚发型戊二酸尿症Ⅱ型一例并文献复习	2016	1
Ying Xue	Compound heterozygous mutations in electron transfer flavoprotein dehydrogenase identified in a young Chinese woman with late-onset glutaric aciduria type II	2017	1
Yajie Cui	Paroxysmal muscle weakness, liver enlargement, and hypoglycemia in a boy	2017	1
Yanyang Cheng	Clinical features and ETFDH mutations of children with late-onset glutaric aciduria type II: a report of two cases	2017	2
Fan Tong	晚发性维生素B2反应型多种酰基辅酶A脱氢酶缺乏症1例	2017	1
Yanfang Tan	Clinical manifestation and gene analysis of multiple acyl-coa dehydrogenase deficiency with transaminase increase	2017	1
Min Chen	A novel ETFDH mutation in an adult patient with late-onset riboflavin-responsive multiple acyl-CoA dehydrogenase deficiency	2018	1
Xin Fan	Novel ETFDH mutations in four cases of riboflavin responsive multiple acyl-CoA dehydrogenase deficiency	2018	2
Lifang Feng	Reye syndrome and sudden death symptoms after oral administration of nimesulide due to upper respiratory tract infection in a boy	2018	1
Liuh Ling Goh	Patient with multiple acyl-CoA dehydrogenase deficiency disease and ETFDH mutations benefits from riboflavin therapy: a case report	2018	1
Yoo Jinie Kim	Clinical Features of Multiple Acyl-CoA Dehydrogenase Deficiency With ETFDH Variants in the First Korean Cases	2018	1
Sara Missaglia	Characterization of two ETFDH mutations in a novel case of riboflavin-responsive multiple acyl-CoA dehydrogenase deficiency	2018	1
Sara Missaglia	Characterization of two ETFDH mutations in a novel case of riboflavin-responsive multiple acyl-CoA dehydrogenase deficiency 06 Biological Sciences 0604 Genetics	2018	1
Yusuke Seino	Case of elderly-onset multiple acyl-CoA dehydrogenase deficiency with a novel ETFDH mutation shows progressive muscle weakness and rhabdomyolysis	2018	1
Wen Shi	The 463rd case: rhabdomyolysis, acute kidney failure and acute hepatic failure	2018	1
André M S Silva	Pearls & Oy-sters: A curable myopathy manifesting as exercise intolerance and respiratory failure	2018	1
Wenjia Tong	Whole-exome Sequencing Helps the Diagnosis and Treatment in Children with Neurodevelopmental Delay Accompanied Unexplained Dyspnea	2018	2
M. Touat	Encephalopathy associated with a reversible splenial lesion in riboflavin-responsive multiple acyl-CoA dehydrogenase deficiency	2018	1
Juan Wang	Long-term outcomes of a patient with late-onset multiple acyl-CoA dehydrogenase deficiency caused by novel mutations in ETFDH: A case report	2018	1
Teng Zhao	Late-onset riboflavin-responsive multiple acyl-coenzyme A dehydrogenase deficiency after syphilis infection	2018	1
Lingen Kong	Study of ETFDH gene mutations in a family with riboflavin-esponsive lipid storage myopathy	2018	2
Haizhu Chen	Late-onset riboflavin-responsive multiple acyl-CoA dehydrogenase deficiency (MADD): case reports and epidemiology of ETFDH gene mutations	2019	2
Wei Chen	Rhabdomyolysis and respiratory insufficiency due to the common ETFDH mutation of c.250G>A in two patients with late-onset multiple acyl-CoA dehydrogenase deficiency	2019	2
Suphannee Chokchaiwong	ETF-QO Mutants Uncoupled Fatty Acid β-Oxidation and Mitochondrial Bioenergetics Leading to Lipid Pathology	2019	2
A. Dernoncourt	Myogenic Disease and Metabolic Acidosis, Think of Multiple Acyl-coenzyme A Dehydrogenase Deficiency	2019	1
A. Dernoncourt	Myogenic Disease and Metabolic Acidosis: Consider Multiple Acyl-Coenzyme A Dehydrogenase Deficiency	2019	1
Bárbara J Henriques	Molecular and Clinical Investigations on Portuguese Patients with Multiple acyl-CoA Dehydrogenase Deficiency	2019	4
Karen L. Madsen	Impaired fat oxidation during exercise in multiple acyl-CoA dehydrogenase deficiency	2019	2
Cheng Zhen	一对戊二酸血症Ⅱ型双胞胎兄妹诊治	2019	2
Lih En Hong	2-[(18)F] FDG PET/CT in Rapid Late-Onset Multiple Acyl-CoA Dehydrogenase Deficiency: A Case Report	2020	1
Guorui Hu	Multiple acyl-CoA dehydrogenase deficiency (MADD) presenting as polymyositis	2020	1
Kun Huang	A Synonymous Variant c.579A>G in the ETFDH Gene Caused Exon Skipping in a Patient With Late-Onset Multiple Acyl-CoA Dehydrogenase Deficiency: A Case Report	2020	4
Sara Missaglia	Correlation between ETFDH mutations and dysregulation of serum myomiRs in MADD patients	2020	2
Keechilat Pavithran	Late-onset multiple acyl-CoA dehydrogenase deficiency with breast cancer	2020	1
M. Rabenstein	Multiple acyl-CoA dehydrogenase deficiency/glutaric aciduria type 2: difficult diagnosis, easy to treat	2020	1
Manasawan Santananukarn	Needle EMG, a Jigsaw to Disclose Lipid Storage Myopathy Due to Multiple Acyl-CoA Dehydrogenase Deficiency	2020	1
Patrick Soldath	Late-onset MADD: a rare cause of cirrhosis and acute liver failure?	2020	1
Chenyi Wang	Clinical characteristics and gene mutation analysis of an adult patient with ETFDH‑related multiple acyl‑CoA dehydrogenase deficiency	2020	1
Yue Wu	A family with riboflavin-reactive lipid deposition myopathy caused by a novel compound heterozygous mutation in the electron transfer flavoprotein dehydrogenase gene	2020	2
Hongliang Xu	Skin damage in a patient with lipid storage myopathy with a novel ETFDH mutation responsive to riboflavin	2020	1
Gang Xu	Late-onset glutaric aciduria type ll combined with spinal cord injury with familialhypercholesterolemia:a case report	2020	1
Qihang Zou	中老年女性四肢近端和咀嚼肌乏力4个月——核黄素反应性多酰基辅酶A脱氢酶缺乏症	2020	1
Juan Kang	Analysis of clinical pathological characteristics and curative effect in lipid storage myopathy	2020	1
Lingtong Huang	Investigation of adult-onset multiple acyl-CoA dehydrogenase deficiency associated with peripheral neuropathy	2021	1
Ling Lian	Fatal multiple acyl-CoA dehydrogenase deficiency caused by ETFDH gene mutation: A case report	2021	1
Poyu Lin	ETFDH mutations, CoQ10 levels, and respiratory chain activities in patients with riboflavin-responsive multiple acyl-CoA dehydrogenase deficiency	2021	1
Maria Anna Siano	Hepatic Presentation of Late-Onset Multiple Acyl-CoA Dehydrogenase Deficiency (MADD): Case Report and Systematic Review	2021	1
Ziqing Ye	Recurrent abdominal pain, vomiting, velvet-like changes in the small intestine in a patient with multiple acyl-CoA dehydrogenase deficiency: a case report	2021	1
Wenwei Zhang	A late-onset glutaric acidemia type Ⅱ patient characterized by muscle weakness and hepatic failure	2021	1
Bin Hu	以多发性肌炎起病的戊二酸尿症Ⅱ型1例并文献复习	2021	1
Wenwei Zhang	A late - onset glutaric acidemia type ll patient characterized by muscle weakness and hepatic failure	2021	1
Jia Liu	Comorbid lipid storage myopathy in depression: a case report	2021	1
Matthew Eskell	An unusual presentation of type III late onset multiple-acyl-CoA dehydrogenase deficiency leading to a review of its classification system	2022	1
Kshiteeja Jain	Amidst the madness of genetic adult myopathies: a rare, treatable MADD	2022	1
Sophy Korula	Late-onset multiple acyl-CoA dehydrogenase deficiency: a frequently missed diagnosis?	2022	1
Yan Li	Novel mutations in ETFDH gene in Chinese patients with riboflavin-responsive multiple acyl-CoA dehydrogenase deficiency	2022	1
Huihong Tian	Lipid storage myopathy due to late-onset multiple Acyl-CoA dehydrogenase deficiency with novel mutations in ETFDH: A case report	2022	1
Bijun Zhang	Novel variant of ETFDH leading to multiple acyl-CoA dehydrogenase deficiency by promoting protein degradation via ubiquitin proteasome pathway	2022	1
Yanyun Zhao	A case report of a young patient with late-onset type II glutaric acidemia with a novel compound heterozygous mutation in the electron transfer flavoprotein dehydrogenase(EFTDH) gene	2022	1
Yuling Zhou	ETFDH基因新复合杂合突变导致的多酰基辅酶A 脱氢酶缺乏症1例报告	2022	1
Xiaohan Zhu	Late onset multiple acyl-CoA dehydrogenase deficiency caused by ETFDH gene mutation: a case report and literature review	2022	1
Mali Li	ETFDH基因新变异致戊二酸血症Ⅱ型的临床及遗传学分析1例	2022	1
Yan Li	Multiple acyl-coA dehydrogenase deficiency caused by new variant ofETFDH gene in 2 children	2022	2
Gonzalo Baonza	Successful pregnancy in a patient with multiple acyl-CoA dehydrogenase deficiency	2023	3
Swasti Keshri	Liver Failure in an Infant of Late-Onset Glutaric Aciduria Type II: Case Report	2023	1
Rongrong Liu	Exacerbation of myopathy triggered by antiobesity drugs in a patient with multiple acyl-CoA dehydrogenase deficiency	2023	1
Raissa Nana Sede Mbakop	Multiple Acyl-CoA Dehydrogenase Deficiency: A Rare Cause of Hepatomegaly	2023	1
Karthik Subbu	Multiple Acyl-Coenzyme A Dehydrogenase Deficiency Leading to Severe Metabolic Acidosis in a Young Adult	2023	1
Haiping Xie	Cardiogenic shock and asphyxial cardiac arrest due to glutaric aciduria type II	2023	1
Gaopin Yuan	Case report: A novel c.1842_1845dup mutation of ETFDH in two Chinese siblings with multiple acyl-CoA dehydrogenase deficiency	2023	2
Sijia Zhu	Case report: Novel ETFDH compound heterozygous mutations identified in a patient with late-onset glutaric aciduria type II	2023	1
Huiqiong Zhang	以横纹肌溶解症为首发表现的迟发型多种酰基辅酶A脱氢酶缺乏症1例	2023	1
Wei Xue	ETFDH基因变异所致脂质沉积性肌病患者临床表型与遗传学分析	2023	1
Wentao Wu	Late-onset multiple acyl-CoA dehydrogenase deficiency with acute renal failure: Case report	2023	1
Amirmohammad Heidari	Hip Dysplasia in a Patient in Late Adolescence With Charcot-Marie-Tooth and Multiple Acyl-CoA Dehydrogenase Deficiency	2024	1
Ho-Poh Kek	Navigating the Diagnostic Journey in Pediatric Gastroenterology: Decoding Recurrent Vomiting and Epigastric Pain in a Child with Glutaric Aciduria Type II	2024	1
Man Li	Generation of a human induced pluripotent stem cell line (LZUSHi002-A) from a MADD patient with ETFDH mutation	2024	1
Xuexia Li	A case report on multiple acyl-CoA dehydrogenase deficiency with severe myopathy and osteoporosis	2024	1
Ji Liu	Multiple Acyl-CoA Dehydrogenase Deficiency Presenting as Rhabdomyolysis After Gastrointestinal Endoscopy	2024	1
Menachem Sadeh	Riboflavin-responsive lipid-storage myopathy in elderly patients	2024	1
Mohammad Reza Seyedtaghia	A compound heterozygote case of glutaric aciduria type II in a patient carrying a novel candidate variant in ETFDH gene: A case report and literature review on compound heterozygote cases	2024	1
Sofie Sunebo	Multiple Acyl-Coenzyme A Dehydrogenase Deficiency Is Associated with Sertraline Use - Is There an Acquired Form?	2024	4
Mengqin Wang	Analysis of clinical features and genetic variants in three children with late-onset Multiple acyl-Coenzyme A dehydrogenase deficiency]	2024	3
Astrid Høj	Case Report: Hemophagocytic Lymphocytosis in a Patient With Glutaric Aciduria Type IIC	2025	1
